# Supplementary material for: Fabrication of Silicon Carbide Nanoparticles Using Pulsed Laser Ablation in Liquid and Viscosity Optimization via Solvent Tuning
Source: Materials (Basel). 2024 Sep 14;17(18):4527. doi: 10.3390/ma17184527 (PMC11433422; doi:10.3390/ma17184527)
Supplement: Supplementary file 1 [file materials-17-04527-s001.zip]

Archive with 1 entries (1 files):
- materials-3105405-supplementary.pdf
